# Supplementary material for: Spatio-temporal regulation of endocytic protein assembly by SH3 domains in yeast
Source: Mol Biol Cell. 2023 Feb 21;34(3):ar19. doi: 10.1091/mbc.E22-09-0406 (PMC10011730; doi:10.1091/mbc.E22-09-0406)
Supplement: Supplementary file 7 [file mbc-34-ar19-s003.xls]

## Sheet: Sheet1
name	strain number	data set	number of cells with … Las17 patches			total number of cells
			persistent	transient	cytosolic
WT	MKY1367	a	45	14	0	45
WT	MKY1367	b	28	8	0	28
WT	MKY1367	c	25	5	0	25
WT	MKY1367	d	50	14	1	50
sla1DEL	MKY1875	a	24	21	18	26
sla1DEL	MKY1875	b	46	48	28	62
sla1DEL	MKY1875	c	35	38	25	44
sla1DEL	MKY1875	d	40	44	29	54
sla1DEL	MKY1875	e	32	27	24	36
sla1DEL	MKY1875	f	56	55	39	65
sla1DEL	MKY1875	g	33	42	22	48
sla1DEL	MKY1875	h	26	27	13	32
sla1DEL bzz1DEL	MKY3922	a	62	22	3	62
sla1DEL bzz1DEL	MKY3922	e	21	5	0	21
sla1DEL bzz1DEL	MKY3922	f	27	4	2	27
sla1DEL bzz1DEL	MKY3922	g	29	5	3	29
sla1DEL bzz1DEL	MKY3922	h	21	4	0	21
sla1DEL syp1DEL	MKY1873	a	41	53	34	58
sla1DEL syp1DEL	MKY1873	d	49	73	48	78
sla1DEL bbc1DEL	MKY3940	e	59	55	45	66
sla1DEL bbc1DEL	MKY3940	f	34	38	26	39
sla1DEL rvs167(SH3DEL)	MKY3918	a	45	17	25	45
sla1DEL rvs167(SH3DEL)	MKY3918	e	12	7	4	12
sla1DEL rvs167(SH3DEL)	MKY3918	d	52	40	34	61
sla1DEL rvs167(SH3DEL)	MKY3918	g	21	12	9	21
sla1DEL rvs167(SH3DEL)	MKY3918	h	32	21	11	32
sla1DEL bzz1DEL rvs167(SH3DEL)	MKY3942	e	15	0	0	15
sla1DEL bzz1DEL rvs167(SH3DEL)	MKY3942	f	31	0	0	31
sla1DEL bzz1DEL rvs167(SH3DEL)	MKY3942	g	30	2	0	30
sla1DEL bzz1DEL rvs167(SH3DEL)	MKY3942	h	13	0	0	13
bzz1DEL	MKY4032	b	22	3	0	22
bzz1DEL	MKY4032	c	32	6	0	32
rvs167(SH3DEL)	MKY3919	c	31	6	0	31
rvs167(SH3DEL)	MKY3919	b	28	6	0	28
bzz1DEL rvs167(SH3DEL)	MKY3970	b	31	2	0	31
bzz1DEL rvs167(SH3DEL)	MKY3970	c	39	6	0	39
